# Supplementary material for: Pyrrolizidine alkaloid intoxication outbreaks in fattening pigs associated with drought-related feed contamination
Source: Porcine Health Manag. 2025 Aug 14;11:45. doi: 10.1186/s40813-025-00457-2 (PMC12351766; doi:10.1186/s40813-025-00457-2)
Supplement: Supplementary file 1 — Supplementary Material 1 [file 40813_2025_457_MOESM1_ESM.xlsx]

## Sheet: PIENSOS
Parameter	Units	Method	Compound feed 1	Compound feed 2	Compound feed 3	Compound feed 4	Compound feed 5	Compound feed 6	Compound feed 7	Compound feed 8	Compound feed 9	Compound feed 10	Compound feed 11	Compound feed 12	Compound feed 13	Compound feed 14	Compound feed 15	Compound feed 16	Compound feed 17	Compound feed 18	Compound feed 19	Compound feed 20	Compound feed 21	Compound feed 22	Compound feed 23	Compound feed 24	Compound feed 25	Compound feed 26	Compound feed 27	Compound feed 28	Compound feed 29	Compound feed 30	Compound feed 31	Compound feed 32	Compound feed 33	Compound feed 34	Compound feed 35	Compound feed 36	Compound feed 37	Compound feed 38	Compound feed 39	Compound feed 40	Compound feed 41	Compound feed 42	Compound feed 43	Compound feed 44	Compound feed 45	Compound feed 46	Compound feed 47
Equimidine	µg/kg	MP-02602-DE : 2024-02	<5.00	<5.00	<5.00	<5.00	<5.00	<5.00	<5.00	<5.00	<5.00	<5.00	<5.00	<5.00	<5.00	<5.00	<5.00	<5.00	<5.00	<5.00	<5.00	<5.00	<5.00	<5.00	<5.00	<5.00	<5.00	<5.00	<5.00	<5.00	<5.00	<5.00	<5.00	<5.00	<5.00	<5.00	<5.00	<5.00	9.07	<5.00	<5.00	<5.00	<5.00	<5.00	<5.00	<5.00	<5.00	<5.00	<5.00
Equimidine-N-Oxide	µg/kg	MP-02602-DE : 2024-02	<5.00	<5.00	<5.00	<5.00	<5.00	<5.00	<5.00	<5.00	<5.00	<5.00	<5.00	<5.00	<5.00	<5.00	<5.00	<5.00	<5.00	<5.00	<5.00	<5.00	<5.00	<5.00	<5.00	<5.00	<5.00	<5.00	<5.00	<5.00	<5.00	<5.00	<5.00	<5.00	<5.00	<5.00	<5.00	<5.00	<5.00	<5.00	<5.00	<5.00	<5.00	<5.00	<5.00	<5.00	<5.00	<5.00	<5.00
Equinatine-N-Oxide	µg/kg	MP-02602-DE : 2024-02	<20.0	<50.0	<20.0	<20.0	<20.0	<10.0	<20.0	<20.0	<20.0	<20.0	<20.0	<20.0	<20.0	<20.0	<20.0	<20.0	<25.0	<5.00	<5.00	<30.0	<5.00	<30.0	<20.0	<20.0	<20.0	<20.0	8.34	<20.0	<20.0	11.2	<20.0	<20.0	24.5	<20.0	<10.0	<5.00	<5.00	<5.00	<5.00	<20.0	<20.0	<20.0	<20.0	<20.0	106	<5.00	40.4
Erucifoline	µg/kg	MP-02602-DE : 2024-02	<5.00	<5.00	<5.00	<5.00	<5.00	<5.00	<5.00	<5.00	<5.00	<5.00	<5.00	<5.00	<5.00	<5.00	<5.00	<5.00	<5.00	<5.00	<5.00	<5.00	<5.00	<5.00	<5.00	<5.00	<5.00	<5.00	<5.00	<5.00	<5.00	<5.00	<5.00	<5.00	<5.00	<5.00	<5.00	<5.00	<5.00	<5.00	<5.00	<5.00	<5.00	<5.00	<5.00	<5.00	<5.00	<5.00	<5.00
Erucifoline-N-Oxide	µg/kg	MP-02602-DE : 2024-02	<5.00	<5.00	<5.00	<5.00	<5.00	<5.00	<5.00	<5.00	<5.00	<5.00	<5.00	<5.00	<5.00	<5.00	<5.00	<5.00	<5.00	<5.00	<5.00	<5.00	<5.00	<5.00	<5.00	<5.00	<5.00	<5.00	<5.00	<5.00	<5.00	<5.00	<5.00	<5.00	<5.00	<5.00	<5.00	<5.00	<5.00	<5.00	<5.00	<5.00	<5.00	<5.00	<5.00	<5.00	<5.00	<5.00	<5.00
Europine	µg/kg	MP-02602-DE : 2024-02	152	550	170	196	236	143	216	174	220	220	230	165	167	158	168	187	278	94.2	37.7	481	60.0	484	615	348	221	144	105	89.0	122	242	159	179	118	80.8	135	52.6	61.8	44.0	39.1	281	344	104	305	207	283	61.8	186
Europine-N-Oxide	µg/kg	MP-02602-DE : 2024-02	>800	>800	>800	>800	>800	>800	>800	>800	>800	>800	>800	>800	>800	>800	>800	>800	>800	804	320	>800	616	>800	>800	>800	>800	>800	>800	>800	>800	>800	>800	>800	>800	589	639	448	506	321	300	>800	>800	>800	>800	>800	>800	711	>800
Heliosupine	µg/kg	MP-02602-DE : 2024-02	<5.00	10.3	<5.00	<5.00	<5.00	<5.00	<5.00	<5.00	<5.00	<5.00	<5.00	<5.00	<5.00	<5.00	<5.00	<5.00	<5.00	<5.00	<5.00	<5.00	<5.00	<5.00	6.24	<5.00	<5.00	<5.00	<5.00	<5.00	<5.00	<5.00	<5.00	<5.00	<5.00	<5.00	<5.00	<5.00	<5.00	<5.00	<5.00	<5.00	5.08	<5.00	7.13	<5.00	<5.00	<5.00	<5.00
Heliosupine-N-Oxide	µg/kg	MP-02602-DE : 2024-02	11.8	89.0	<5.00	14.6	14.6	11.8	13.0	12.6	16.0	13.5	14.6	15.6	14.1	10.2	11.0	19.2	22.2	5.17	<5.00	28.0	<5.00	26.0	25.6	27.9	19.4	<5.00	<5.00	5.66	11.1	17.2	13.5	14.3	11.3	8.45	13.0	5.86	5.76	<5.00	7.81	24.5	32.8	10.9	26.4	9.49	31.2	6.71	9.09
Heliotrine	µg/kg	MP-02602-DE : 2024-02	163	>800	165	268	311	214	271	240	276	278	305	206	245	221	239	260	532	128	69.1	636	95.2	580	808	511	312	132	120	92.3	201	303	260	283	201	140	230	82.9	84.0	76.4	70.2	347	511	155	375	272	360	81.5	222
Heliotrine-N-Oxide	µg/kg	MP-02602-DE : 2024-02	>800	>800	>800	>800	>800	>800	>800	>800	>800	>800	>800	>800	>800	>800	>800	>800	>800	>800	503	>800	>800	>800	>800	>800	>800	>800	>800	>800	>800	>800	>800	>800	>800	>800	>800	>800	757	620	554	>800	>800	>800	>800	>800	>800	>800	>800
Intermedine	µg/kg	MP-02602-DE : 2024-02	<5.00	<5.00	<5.00	6.26	<5.00	<5.00	5.79	7.94	6.91	7.42	<5.00	6.47	<5.00	13.3	<5.00	51.2	<5.00	15.8	13.3	<5.00	15.9	<5.00	<5.00	<5.00	<5.00	<5.00	10.8	<5.00	17.7	<5.00	<5.00	<5.00	17.9	<5.00	<5.00	16.2	<5.00	<5.00	113	<5.00	11.4	<5.00	10.1	<5.00	21.8	14.4	103
Intermedine-N-Oxide / Indicine-N-Óxido	µg/kg	MP-02602-DE : 2024-02	<10.0	<10.0	<10.0	<10.0	<10.0	<10.0	<10.0	<10.0	<10.0	<10.0	<10.0	<10.0	<10.0	15.2	<10.0	<10.0	<10.0	<10.0	<10.0	<10.0	<10.0	<10.0	<10.0	<10.0	<10.0	<10.0	<10.0	<10.0	<10.0	<10.0	<10.0	<10.0	<10.0	<10.0	<10.0	<10.0	<10.0	<10.0	<10.0	<10.0	<10.0	<10.0	<10.0	<10.0	<10.0	<10.0	<10.0
Jacobine	µg/kg	MP-02602-DE : 2024-02	<5.00	<5.00	<5.00	<5.00	<5.00	<5.00	<5.00	<5.00	<5.00	<5.00	<5.00	<5.00	<5.00	<5.00	<5.00	<5.00	<5.00	<5.00	<5.00	<5.00	<5.00	<5.00	<5.00	<5.00	<5.00	<5.00	<5.00	<5.00	<5.00	<5.00	<5.00	<5.00	<5.00	<5.00	<5.00	<5.00	<5.00	<5.00	<5.00	<5.00	<5.00	<5.00	<5.00	<5.00	<5.00	<5.00	<5.00
Jacobine-N-Oxide	µg/kg	MP-02602-DE : 2024-02	<5.00	<5.00	<5.00	<5.00	<5.00	<5.00	<5.00	<5.00	<5.00	<5.00	<5.00	<5.00	<5.00	<5.00	<5.00	<5.00	<5.00	<5.00	<5.00	<5.00	<5.00	<5.00	<5.00	<5.00	<5.00	<5.00	<5.00	<5.00	<5.00	<5.00	<5.00	<5.00	<5.00	<5.00	<5.00	<5.00	<5.00	<5.00	<5.00	<5.00	<5.00	<5.00	<5.00	<5.00	<5.00	<5.00	<5.00
Lasiocarpine	µg/kg	MP-02602-DE : 2024-02	172	>800	148	222	228	220	216	212	245	220	258	192	235	198	215	263	696	143	81.1	605	92.3	580	770	459	350	149	112	99.7	184	281	254	250	191	141	240	89.3	76.0	66.3	64.0	343	464	135	427	303	355	112	188
Lasiocarpine-N-Oxide	µg/kg	MP-02602-DE : 2024-02	>800	>800	744	>1000	>1000	>1000	>1000	>1000	>1000	>1000	>1000	>1000	>1000	>1000	>1000	>1000	>800	788	414	>800	570	>800	>800	>800	>800	>800	776	>800	>1000	>1000	>1000	>1000	>1000	703	654	568	473	381	389	>1000	>1000	645	>800	>800	>800	683	>800
Licopamine/Rinderine/ Indicine/ Equinatine	µg/kg	MP-02602-DE : 2024-02	<20.0	28.6	<20.0	<20.0	<20.0	<20.0	<20.0	<20.0	<20.0	<20.0	<20.0	<20.0	<20.0	<20.0	<20.0	35.6	<20.0	<20.0	<20.0	<20.0	<20.0	21.4	31.3	<20.0	<20.0	<20.0	<20.0	<20.0	23.0	<20.0	<20.0	<20.0	24.5	<20.0	<20.0	<20.0	<20.0	<20.0	57.5	30.0	22.2	<20.0	22.0	32.1	41.5	<20.0	107
Lycopsamine-N-Oxide	µg/kg	MP-02602-DE : 2024-02	<5.00	<5.00	<5.00	<5.00	<5.00	<5.00	<5.00	<5.00	<5.00	<5.00	<5.00	<5.00	<5.00	<5.00	<5.00	<5.00	<5.00	<5.00	<5.00	<5.00	<5.00	<5.00	<5.00	9.86	<5.00	<5.00	<5.00	<5.00	<5.00	<5.00	<5.00	<5.00	<5.00	<5.00	<5.00	<5.00	<5.00	<5.00	<5.00	13.3	<5.00	<5.00	<5.00	<5.00	<5.00	<5.00	<5.00
Monocrotaline	µg/kg	MP-02602-DE : 2024-02	<5.00	<5.00	<5.00	<5.00	<5.00	<5.00	<5.00	<5.00	<5.00	<5.00	<5.00	<5.00	<5.00	<5.00	<5.00	<5.00	<5.00	<5.00	<5.00	<5.00	<5.00	<5.00	<5.00	<5.00	<5.00	<5.00	<5.00	<5.00	<5.00	<5.00	<5.00	<5.00	<5.00	<5.00	<5.00	<5.00	<5.00	<5.00	<5.00	<5.00	<5.00	<5.00	<5.00	<5.00	<5.00	<5.00	<5.00
Monocrotaline-N-Oxide	µg/kg	MP-02602-DE : 2024-02	<5.00	<5.00	<5.00	<5.00	<5.00	<5.00	<5.00	<5.00	<5.00	<5.00	<5.00	<5.00	<5.00	<5.00	<5.00	<5.00	<5.00	<5.00	<5.00	<5.00	<5.00	<5.00	<5.00	<5.00	<5.00	<5.00	<5.00	<5.00	<5.00	<5.00	<5.00	<5.00	<5.00	<5.00	<5.00	<5.00	<5.00	<5.00	<5.00	<5.00	<5.00	<5.00	<5.00	<5.00	<5.00	<5.00	<5.00
Retrorsine / Usaramine	µg/kg	MP-02602-DE : 2024-02	<10.0	<10.0	<10.0	<10.0	<10.0	<10.0	<10.0	<10.0	<10.0	<10.0	<10.0	<10.0	<10.0	<10.0	<10.0	<10.0	<10.0	<10.0	<10.0	<10.0	<10.0	<10.0	<10.0	<10.0	<10.0	<10.0	<10.0	<10.0	<10.0	<10.0	<10.0	<10.0	<10.0	<10.0	<10.0	<10.0	<10.0	<10.0	<10.0	<10.0	<10.0	<10.0	<10.0	<10.0	<10.0	<10.0	<10.0
Retrorsine-N-Oxide / Usaramine-N-Oxide	µg/kg	MP-02602-DE : 2024-02	<10.0	<10.0	<10.0	<10.0	<10.0	<10.0	<10.0	<10.0	<10.0	<10.0	<10.0	<10.0	<10.0	<10.0	<10.0	<10.0	<10.0	<10.0	<10.0	<10.0	<10.0	<10.0	<10.0	<10.0	<10.0	<10.0	<10.0	<10.0	<10.0	<10.0	<10.0	<10.0	<10.0	<10.0	<10.0	<10.0	<10.0	<10.0	<10.0	<10.0	<10.0	<10.0	<10.0	<10.0	<10.0	<10.0	<10.0
Rinderine-N-Oxide	µg/kg	MP-02602-DE : 2024-02	59.4	435	35.3	74.9	90.0	62.0	110	72.2	97.4	70.2	94.4	56.0	85.3	62.0	55.8	104	132	37.3	17.2	158	23.4	176	106	171	122	36.7	26.2	46.1	58.9	103	86.1	79.6	63.4	53.3	48.8	21.1	29.3	20.2	33.2	117	131	47.6	103	89.9	182	30.9	66.7
Senecifiline / Spartioidine	µg/kg	MP-02602-DE : 2024-02	<10.0	<10.0	<10.0	<10.0	<10.0	<10.0	<10.0	<10.0	<10.0	<10.0	<10.0	<10.0	<10.0	<10.0	<10.0	<10.0	<10.0	<10.0	<10.0	<10.0	<10.0	<10.0	<10.0	<10.0	<10.0	<10.0	<10.0	<10.0	<10.0	<10.0	<10.0	<10.0	<10.0	<10.0	<10.0	<10.0	<10.0	<10.0	<10.0	<10.0	<10.0	<10.0	<10.0	<10.0	<10.0	<10.0	<10.0
Senecifiline-N-Oxide / Spartioidine-N-Oxide	µg/kg	MP-02602-DE : 2024-02	<10.0	<10.0	<10.0	<10.0	<10.0	<10.0	<10.0	<10.0	<10.0	<10.0	<10.0	<10.0	<10.0	<10.0	<10.0	<10.0	<10.0	<10.0	<10.0	<10.0	<10.0	<10.0	<10.0	<10.0	<10.0	<10.0	<10.0	<10.0	<10.0	<10.0	<10.0	<10.0	<10.0	<10.0	<10.0	<10.0	<10.0	<10.0	<10.0	<10.0	<10.0	<10.0	<10.0	<10.0	<10.0	<10.0	<10.0
Senecionine	µg/kg	MP-02602-DE : 2024-02	<5.00	<10.0	<5.00	<5.00	<5.00	<5.00	<5.00	<5.00	5.43	<5.00	<5.00	<5.00	<5.00	<5.00	<5.00	<5.00	<5.00	7.13	<5.00	<5.00	<5.00	<5.00	<5.00	<5.00	<5.00	<5.00	5.27	<5.00	<5.00	<5.00	<5.00	<5.00	5.95	<5.00	<5.00	<5.00	<5.00	<5.00	<5.00	<5.00	<5.00	<5.00	<5.00	<5.00	<5.00	<5.00	<5.00
Senecionine-N-Oxide / Integerrimin-N-Oxide	µg/kg	MP-02602-DE : 2024-02	<10.0	35.9	<10.0	<10.0	<10.0	<10.0	<10.0	<10.0	<10.0	<10.0	<10.0	<10.0	<10.0	<10.0	<10.0	13.3	<10.0	<10.0	<10.0	<10.0	<10.0	<10.0	<10.0	<10.0	<10.0	<10.0	17.7	<10.0	<10.0	<10.0	<10.0	<10.0	17.5	<10.0	<10.0	<10.0	<10.0	<10.0	<10.0	<10.0	<10.0	<10.0	<10.0	<10.0	<10.0	<10.0	<10.0
Senecivernine / Integerrimin	µg/kg	MP-02602-DE : 2024-02	<10.0	<10.0	<10.0	<10.0	<10.0	<10.0	<10.0	<10.0	<10.0	<10.0	<10.0	<10.0	<10.0	<10.0	<10.0	<10.0	<10.0	<10.0	<10.0	<10.0	<10.0	<10.0	<10.0	<10.0	<10.0	<10.0	<10.0	<10.0	<10.0	<10.0	<10.0	<10.0	<10.0	<10.0	<10.0	<10.0	<10.0	<10.0	<10.0	<10.0	<10.0	<10.0	<10.0	<10.0	<10.0	<10.0	<10.0
Senecivernine-N-Oxide	µg/kg	MP-02602-DE : 2024-02	<5.00	<5.00	<5.00	<5.00	<5.00	<5.00	<5.00	<5.00	<5.00	<5.00	<5.00	<5.00	<5.00	<5.00	<5.00	<5.00	<5.00	<5.00	<5.00	<5.00	<5.00	<5.00	<5.00	<5.00	<5.00	<5.00	<5.00	<5.00	<5.00	<5.00	<5.00	<5.00	<5.00	<5.00	<5.00	<5.00	<5.00	<5.00	<5.00	<5.00	<5.00	<5.00	<5.00	<5.00	<5.00	<5.00	<5.00
Senkirkine	µg/kg	MP-02602-DE : 2024-02	<5.00	8.76	7.59	<5.00	<5.00	<5.00	<5.00	<5.00	5.67	<5.00	<5.00	<5.00	<5.00	<5.00	<5.00	<5.00	<5.00	<5.00	<5.00	<5.00	<5.00	<5.00	<5.00	<5.00	6.96	<5.00	5.99	<5.00	6.26	<5.00	<5.00	<5.00	7.39	<5.00	5.94	<5.00	<5.00	<5.00	<5.00	15.6	<5.00	<5.00	<5.00	<5.00	<5.00	<5.00	5.05
Trichodesmine	µg/kg	MP-02602-DE : 2024-02	<5.00	<5.00	<5.00	<5.00	<5.00	<5.00	<5.00	<5.00	<5.00	<5.00	<5.00	<5.00	<5.00	<5.00	<5.00	<5.00	<5.00	<5.00	<5.00	<5.00	<5.00	<5.00	<5.00	<5.00	<5.00	<5.00	<5.00	<5.00	<5.00	<5.00	<5.00	<5.00	<5.00	<5.00	<5.00	<5.00	<5.00	<5.00	<5.00	<5.00	<5.00	<5.00	<5.00	<5.00	<5.00	<5.00	<5.00
Pyrrolizidine alkaloid summation, Reg. (UE) 2023/915	µg/kg	Calculation	2960	5160	2870	3380	3480	3250	3430	3320	3470	3410	3500	3240	3350	3280	3290	3530	4060	2820	1460	4310	2270	4270	4760	3930	3430	2860	2790	2730	3220	3560	3370	3410	3280	2520	2770	2080	2000	1530	1630	3770	4120	2700	3680	3310	3780	2500	3330
[truncated: 6 more columns]
